# Supplementary material for: Davemaoite as the mantle mineral with the highest melting temperature
Source: Sci Adv. 2023 Dec 6;9(49):eadj2660. doi: 10.1126/sciadv.adj2660 (PMC10699773; doi:10.1126/sciadv.adj2660)
Supplement: Supplementary file 2 — Movie S1 [file sciadv.adj2660_movie_s1.zip]

Archive with 1 entries (1 files):
- adj2660_movie_S1.mp4
